# Supplementary material for: Curiosity in calamity: How personal schadenfreude shapes disaster-tourism intentions
Source: PLoS One. 2026 May 28;21(5):e0347535. doi: 10.1371/journal.pone.0347535 (PMC13218498; doi:10.1371/journal.pone.0347535)
Supplement: S1 Table — (XLSX) [file pone.0347535.s001.xlsx]

## Sheet: Essential Data
Q1	Q2	Q3	Q4	Q5	Q6	TMN1	TMN2	TMN3	INV1	INV2	INV3	INV4	TMR1	TMR2	TMR3	TMK1	TMK2	TMK3	TMF1	TMF2	TMF3	EO1	EO2	EO3	SDF1	SDF2	SDF3	SDF4	SDF5	SDF6
2	25	1	3	4	1	5	5	5	5	5	3	5	4	4	4	3	3	3	2	2	2	3	3	3	5	5	2	4	5	5
1	28	1	2	3	2	5	2	5	5	4	4	4	4	4	4	3	3	3	3	3	3	3	3	3	4	4	4	4	4	4
2	18	4	2	4	1	4	4	3	3	3	3	3	5	5	5	3	3	3	3	3	3	3	3	3	3	3	3	3	3	3
1	39	4	2	4	1	1	1	1	2	2	2	2	2	2	2	3	3	3	3	3	3	3	3	3	2	2	2	2	2	2
1	27	1	2	3	1	3	3	3	1	1	1	1	2	2	2	1	1	1	5	5	5	5	5	5	1	1	1	1	1	1
2	22	4	2	4	1	5	5	5	5	5	5	5	4	3	4	3	3	3	2	2	2	3	3	3	5	5	2	4	5	5
2	34	1	1	3	1	5	5	5	5	4	4	4	4	4	4	3	3	3	3	3	3	3	3	3	4	4	4	4	4	4
1	34	4	3	3	1	5	5	5	3	3	3	3	5	5	5	3	3	3	3	3	3	3	3	3	3	3	3	3	3	3
4	36	4	2	4	1	5	2	5	5	5	3	5	4	3	4	1	1	1	5	5	5	5	5	5	1	1	1	1	1	1
1	38	4	1	4	1	4	4	3	5	5	5	5	4	3	4	3	3	3	2	2	2	3	3	3	5	5	2	4	5	5
4	29	4	1	4	1	5	5	5	5	4	4	4	4	4	4	3	3	3	3	3	3	3	3	3	4	4	4	4	4	4
4	31	4	3	1	3	4	4	4	3	3	3	3	5	5	5	3	3	3	3	3	3	3	3	3	3	3	3	3	3	3
2	35	1	1	4	1	1	1	1	2	2	2	2	2	2	2	3	3	3	3	3	3	3	3	3	2	2	2	2	2	2
4	31	4	1	4	1	5	5	5	5	5	5	5	4	4	4	3	3	3	2	2	2	3	3	3	5	5	2	4	5	5
2	31	1	1	4	1	5	5	5	5	4	4	4	4	4	4	3	3	3	3	3	3	3	3	3	4	4	4	4	4	4
2	30	1	3	3	2	4	4	4	5	5	3	5	5	5	5	3	3	3	3	3	3	3	3	3	3	3	3	3	3	3
2	19	4	2	3	1	5	5	5	5	5	3	5	2	2	2	3	3	3	3	3	3	3	3	3	2	2	2	2	2	2
4	20	4	3	3	1	5	2	5	1	1	1	1	4	3	4	1	1	1	5	5	5	5	5	5	1	1	1	1	1	1
2	38	1	3	3	1	4	4	3	5	5	5	5	4	3	4	3	3	3	2	2	2	3	3	3	5	5	2	4	5	5
1	48	4	3	3	2	5	5	5	5	4	4	4	4	4	4	3	3	3	3	3	3	3	3	3	4	4	4	4	4	4
1	23	4	3	2	2	1	1	1	2	2	2	2	2	2	2	3	3	3	3	3	3	3	3	3	2	2	2	2	2	2
4	40	4	2	2	1	3	3	3	1	1	1	1	2	2	2	1	1	1	5	5	5	5	5	5	1	1	1	1	1	1
1	22	4	1	3	1	5	5	5	5	4	4	4	4	4	4	3	3	3	3	3	3	3	3	3	4	4	4	4	4	4
2	36	3	2	3	2	4	4	4	3	3	3	3	5	5	5	3	3	3	3	3	3	3	3	3	3	3	3	3	3	3
1	22	4	1	1	1	1	1	1	2	2	2	2	2	2	2	3	3	3	3	3	3	3	3	3	2	2	2	2	2	2
2	21	4	2	1	1	3	3	3	1	1	1	1	4	3	4	1	1	1	5	5	5	5	5	5	1	1	1	1	1	1
4	28	4	3	3	1	5	5	5	5	5	5	5	4	3	4	3	3	3	2	2	2	3	3	3	5	5	2	4	5	5
2	33	3	3	3	1	5	5	5	5	4	4	4	4	4	4	3	3	3	3	3	3	3	3	3	4	4	4	4	4	4
2	24	1	1	4	1	4	4	4	3	3	3	3	5	5	5	3	3	3	3	3	3	3	3	3	3	3	3	3	3	3
2	50	1	1	2	1	1	1	1	2	2	2	2	2	2	2	3	3	3	3	3	3	3	3	3	2	2	2	2	2	2
2	40	3	1	4	1	5	5	5	5	4	4	4	4	4	4	3	3	3	3	3	3	3	3	3	4	4	4	4	4	4
2	28	4	2	3	1	4	4	4	3	3	3	3	5	5	5	4	4	4	4	3	3	3	3	3	3	3	3	3	3	3
1	28	1	2	3	2	1	1	1	2	2	2	2	2	2	2	4	4	4	4	3	3	3	3	3	2	2	2	2	2	2
2	18	4	2	4	1	5	5	5	5	4	4	4	4	4	4	3	3	3	3	3	3	3	3	3	4	4	4	4	4	4
2	23	3	2	3	2	4	4	4	3	3	3	3	5	5	5	3	3	3	3	3	3	3	3	3	3	3	3	3	3	3
2	23	4	1	2	2	3	3	3	1	1	1	1	2	2	2	1	1	1	5	5	5	5	5	5	1	1	1	1	1	1
2	46	4	2	3	1	5	5	5	5	5	5	5	4	4	4	3	3	3	2	2	2	3	3	3	5	5	2	4	5	5
2	33	4	2	3	1	4	4	4	3	3	3	3	5	5	5	3	3	3	3	3	3	3	3	3	3	3	3	3	3	3
1	28	4	2	2	2	1	1	1	2	2	2	2	4	3	4	3	3	3	3	3	3	3	3	3	2	2	2	2	2	2
1	24	4	3	2	1	3	3	3	1	1	1	1	4	3	4	1	1	1	5	5	5	5	5	5	1	1	1	1	1	1
2	45	1	2	4	1	5	5	5	5	5	5	5	4	3	4	3	3	3	2	2	2	3	3	3	5	5	2	4	5	5
2	36	1	2	2	1	5	5	5	5	4	4	4	4	4	4	3	3	3	3	3	3	3	3	3	4	4	4	4	4	4
2	48	1	1	4	1	4	4	4	3	3	3	3	5	5	5	3	3	3	3	3	3	3	3	3	3	3	3	3	3	3
1	37	1	2	2	1	1	1	1	2	2	2	2	2	2	2	3	3	3	3	3	3	3	3	3	2	2	2	2	2	2
2	41	1	1	4	1	3	3	3	1	1	1	1	2	2	2	1	1	1	5	5	5	5	5	5	1	1	1	1	1	1
2	48	4	3	3	1	5	5	5	5	5	5	5	4	4	4	3	3	3	2	2	2	3	3	3	5	5	2	4	5	5
1	41	1	1	4	1	5	5	5	5	4	4	4	4	4	4	3	3	3	3	3	3	3	3	3	4	4	4	4	4	4
2	46	2	2	4	1	4	4	4	3	3	3	3	5	5	5	3	3	3	3	3	3	3	3	3	3	3	3	3	3	3
2	31	4	3	3	1	1	1	1	2	2	2	2	2	2	2	3	3	3	3	3	3	3	3	3	2	2	2	2	2	2
2	39	1	3	3	2	3	3	3	1	1	1	1	2	2	2	1	1	1	5	5	5	5	5	5	1	1	1	1	1	1
1	47	1	2	2	1	5	5	5	5	5	5	5	4	4	4	3	3	3	2	2	2	3	3	3	5	5	2	4	5	5
1	39	1	1	4	1	5	5	5	5	4	4	4	4	4	4	3	3	3	3	3	3	3	3	3	4	4	4	4	4	4
1	40	1	2	4	1	4	4	4	3	3	3	3	5	5	5	3	3	3	3	3	3	3	3	3	3	3	3	3	3	3
1	41	1	2	4	1	1	1	1	2	2	2	2	2	2	2	3	3	3	3	3	3	3	3	3	2	2	2	2	2	2
4	45	1	1	3	1	5	5	5	5	5	5	5	4	4	4	3	3	3	2	2	2	3	3	3	5	5	2	4	5	5
2	24	4	3	3	1	5	5	5	5	4	4	4	4	4	4	3	3	3	3	3	3	3	3	3	4	4	4	4	4	4
4	41	4	2	4	1	4	4	4	3	3	3	3	5	5	5	3	3	3	3	3	3	3	3	3	3	3	3	3	3	3
4	46	4	2	3	2	3	3	3	1	1	1	1	2	2	2	1	1	1	5	5	5	5	5	5	1	1	1	1	1	1
1	37	1	2	4	1	4	4	4	3	3	3	3	5	5	5	4	4	4	4	3	3	3	3	3	3	3	3	3	3	3
1	46	1	2	2	1	1	1	1	2	2	2	2	2	2	2	4	4	4	4	3	3	3	3	3	2	2	2	2	2	2
1	29	4	2	4	1	5	5	5	5	5	5	5	4	4	4	4	4	4	4	2	2	3	3	3	5	5	2	4	5	5
2	41	2	1	4	1	5	5	5	5	4	4	4	4	4	4	3	3	3	3	3	3	3	3	3	4	4	4	4	4	4
2	32	2	1	3	1	4	4	4	3	3	3	3	5	5	5	3	3	3	3	3	3	3	3	3	3	3	3	3	3	3
1	40	1	1	4	1	3	3	3	1	1	1	1	2	2	2	1	1	1	5	5	5	5	5	5	1	1	1	1	1	1
2	40	1	1	4	1	5	5	5	3	3	3	3	3	3	3	3	3	3	3	3	3	3	3	3	5	5	5	5	5	5
4	30	4	1	4	1	3	3	3	3	3	3	3	3	3	3	3	3	3	3	3	3	3	3	3	1	1	1	1	1	1
1	36	1	2	4	1	4	4	4	5	5	5	5	5	5	5	5	5	5	5	5	5	5	5	5	5	5	5	5	5	5
1	48	3	2	4	1	3	3	3	5	4	5	4	5	5	5	5	5	5	4	4	4	5	5	5	3	4	4	3	4	3
1	39	1	1	4	1	3	3	3	3	3	3	3	3	3	3	3	3	3	3	3	3	3	3	3	1	1	1	1	1	1
1	29	1	3	4	2	4	4	4	3	4	4	3	4	4	4	5	5	5	5	5	5	4	4	4	4	3	3	4	4	3
4	40	3	2	4	1	5	5	5	5	5	5	5	4	4	4	5	5	5	2	2	2	2	2	2	5	3	3	5	5	5
2	35	2	1	4	1	5	5	5	5	5	5	5	5	5	5	5	5	5	5	5	5	5	5	5	5	5	5	5	5	5
1	34	1	2	2	1	5	5	5	5	5	5	5	5	5	5	3	3	3	5	5	5	3	3	3	3	5	3	5	2	3
4	26	4	2	3	1	1	1	1	1	1	3	2	3	3	3	2	2	2	4	4	4	2	2	2	5	5	5	5	5	5
4	56	1	2	2	1	2	2	2	3	4	3	4	5	5	5	4	4	4	4	4	4	4	4	4	3	4	4	4	3	3
4	54	4	2	3	1	4	4	4	3	4	4	3	4	4	4	4	4	4	5	5	5	4	4	4	3	4	4	3	4	4
4	50	4	1	2	1	2	2	2	3	2	3	2	5	5	5	1	1	1	4	4	4	2	2	2	5	4	4	3	3	3
1	39	3	3	2	2	4	4	4	4	2	4	3	4	4	4	5	5	5	4	4	4	5	5	5	3	5	5	4	1	5
4	30	2	2	4	1	5	5	5	4	3	4	5	4	4	4	3	3	3	1	1	1	3	3	3	5	5	4	5	5	4
2	37	2	1	2	1	4	4	4	3	4	3	3	5	5	5	2	2	2	2	2	2	5	5	5	4	4	4	4	4	4
4	35	2	2	2	1	3	3	3	4	3	3	3	3	3	3	5	5	5	5	5	5	3	3	3	4	3	3	4	4	3
2	45	2	1	1	1	4	4	4	2	3	1	3	4	4	4	4	4	4	3	3	3	3	3	3	4	5	4	1	3	2
4	33	4	1	4	1	2	2	2	4	5	4	4	3	3	3	3	3	3	5	5	5	4	4	4	3	3	4	5	4	4
4	21	4	1	3	1	3	3	3	2	2	2	2	2	2	2	3	3	3	4	4	4	4	4	4	3	3	3	2	2	2
2	32	3	2	2	1	4	4	4	2	2	3	3	3	3	3	2	2	2	3	3	3	3	3	3	2	3	3	3	3	2
4	44	4	2	3	1	2	2	2	2	3	2	4	3	3	3	3	3	3	4	4	4	3	3	3	3	3	2	2	2	3
4	46	4	2	3	1	4	4	4	4	2	3	2	3	3	3	4	4	4	5	5	5	3	3	3	2	3	2	3	3	4
2	44	4	2	3	1	3	3	3	2	1	1	3	2	2	2	4	4	4	4	4	4	3	3	3	2	1	2	1	1	2
1	40	1	2	2	2	4	4	4	3	1	5	5	2	2	2	3	3	3	2	2	2	4	4	4	1	4	4	4	4	1
2	24	4	2	2	2	3	3	3	4	3	3	2	2	2	2	4	4	4	4	4	4	3	3	3	3	3	2	2	3	3
4	36	4	1	3	1	2	2	2	3	2	3	2	3	3	3	2	2	2	3	3	3	4	4	4	4	4	4	4	4	4
1	28	1	2	3	1	5	5	5	3	3	3	2	3	3	3	4	4	4	4	4	4	4	4	3	3	4	3	3	4	3
2	27	4	2	3	2	5	5	5	3	3	3	3	4	4	4	4	4	4	4	4	4	4	4	3	3	2	3	3	3	2
2	28	4	2	3	2	4	4	4	4	3	3	3	4	4	4	4	4	4	4	4	4	4	4	4	4	4	4	4	4	4
1	26	4	2	2	1	2	2	2	3	4	3	2	3	3	3	2	2	2	2	2	2	1	1	1	2	2	3	3	3	5
2	25	1	3	4	1	5	5	5	5	5	5	5	4	4	4	3	3	3	4	4	4	4	4	4	4	5	5	2	5	5
1	24	1	2	2	1	2	2	2	3	3	4	4	2	2	2	5	5	5	3	3	3	4	4	4	2	4	2	3	5	4
2	24	1	2	2	1	4	4	4	4	3	2	4	4	4	4	2	2	2	2	2	2	4	4	4	3	4	3	4	4	3
2	40	1	3	2	1	1	1	1	1	5	5	2	5	5	5	4	4	4	2	2	2	5	5	5	5	5	2	3	2	1
2	28	4	2	3	1	3	3	3	2	2	3	2	3	3	3	3	3	3	3	3	3	3	3	3	3	3	2	3	3	2
2	31	1	3	3	1	5	5	5	2	4	3	2	3	3	3	3	3	3	4	4	4	5	5	5	2	2	2	2	2	2
1	29	3	2	1	2	3	3	3	2	3	3	2	2	2	2	3	3	3	4	4	4	3	3	3	3	2	2	3	3	2
2	39	4	1	4	1	5	5	5	3	3	3	4	5	5	5	5	5	5	4	4	4	4	4	4	4	5	5	4	5	3
4	31	4	1	3	1	3	3	3	3	2	4	2	3	3	3	3	3	3	2	2	2	4	4	4	3	3	3	3	3	3
2	39	1	1	1	2	4	4	4	3	2	3	3	4	4	4	4	4	4	4	4	4	4	4	4	3	2	3	3	3	3
3	28	4	4	4	1	4	4	4	3	3	4	3	2	2	2	3	3	3	3	3	3	3	3	3	3	4	3	4	4	4
2	39	1	3	3	2	4	4	4	3	2	3	1	4	4	4	2	2	2	2	2	2	5	5	5	3	5	4	5	2	5
1	44	4	1	3	1	2	2	2	3	4	3	4	5	5	5	4	4	4	2	2	2	3	3	3	5	4	3	4	5	5
2	48	4	1	4	1	1	1	1	2	2	2	4	4	4	4	5	5	5	1	1	1	3	3	3	1	1	3	4	2	5
2	52	2	1	4	1	5	5	5	3	4	5	5	5	5	5	5	5	5	5	5	5	4	4	4	5	5	5	5	5	5
2	38	4	2	2	2	5	5	5	4	5	5	4	2	2	2	5	5	5	5	5	5	2	2	2	4	5	5	5	4	4
2	38	4	1	4	1	5	5	5	4	2	4	3	1	1	1	2	2	2	5	5	5	4	4	4	4	4	4	5	5	5
2	35	1	1	4	1	5	5	5	3	3	3	4	3	3	3	3	3	3	3	3	3	4	4	4	4	4	3	4	3	3
1	40	1	2	1	2	4	4	4	3	4	3	3	4	4	4	3	3	3	3	3	3	3	3	3	4	2	3	2	3	3
2	29	4	1	1	1	3	3	3	2	3	3	3	4	4	4	2	2	2	4	4	4	3	3	3	4	3	2	3	2	3
1	35	4	3	1	2	5	5	5	4	2	3	2	3	3	3	3	3	3	4	4	4	2	2	2	3	4	3	4	3	2
1	26	1	1	2	1	2	2	2	3	4	3	3	3	3	3	3	3	3	4	4	4	4	4	4	3	3	3	3	2	2
1	37	4	3	3	1	4	4	4	1	5	3	2	2	2	2	5	5	5	3	3	3	1	1	1	5	1	2	5	3	4
1	40	3	2	2	1	1	1	1	2	4	1	1	3	3	3	1	1	1	2	2	2	2	2	2	2	5	3	1	5	5
2	27	4	1	4	1	3	3	3	3	3	3	3	4	4	4	3	3	3	3	3	3	4	4	4	3	2	4	1	5	4
1	41	4	2	2	2	3	3	3	5	5	5	5	4	4	4	4	4	4	4	4	4	4	4	4	5	5	5	5	5	5
1	35	1	1	3	1	5	5	5	3	3	3	2	4	4	4	3	3	3	4	4	4	4	4	4	3	3	4	4	3	4
2	29	4	3	3	2	5	5	5	2	3	2	3	5	5	5	3	3	3	4	4	4	3	3	3	2	3	3	2	2	3
2	29	4	1	3	1	4	4	4	3	3	3	3	4	4	4	5	5	5	4	4	4	4	4	4	4	3	4	3	5	5
1	32	1	1	2	2	4	4	4	3	3	2	3	2	2	2	3	3	3	3	3	3	4	4	4	3	3	4	1	2	3
2	35	3	1	4	1	3	3	3	5	4	4	4	5	5	5	3	3	3	4	4	4	4	4	4	5	5	5	4	5	5
1	40	4	1	2	1	4	4	4	3	4	3	5	3	3	3	3	3	3	3	3	3	4	4	4	4	4	4	4	4	4
1	39	4	1	4	1	3	3	3	4	4	4	3	3	3	3	3	3	3	4	4	4	4	4	4	4	4	4	4	4	4
1	40	1	1	2	1	3	3	3	5	4	3	3	3	3	3	4	4	4	4	4	4	4	4	4	4	4	4	4	4	4
4	18	4	1	4	1	2	2	2	4	4	4	4	3	3	3	4	4	4	4	4	4	3	3	3	4	4	3	4	4	4
1	30	1	2	2	1	4	4	4	3	3	3	3	2	2	2	4	4	4	4	4	4	3	3	3	2	2	2	2	2	2
2	22	1	3	3	1	1	1	1	2	2	2	2	2	2	2	5	4	4	4	4	4	2	2	2	1	1	1	1	1	1
1	39	4	3	2	1	2	2	2	2	2	4	1	3	3	3	3	4	4	4	4	4	2	2	2	3	3	3	3	3	3
2	44	4	1	4	1	3	3	3	3	3	3	3	3	3	3	4	4	4	4	4	4	4	4	4	3	4	4	3	3	4
1	48	4	1	4	1	4	4	4	3	2	2	2	4	4	3	3	4	3	3	4	3	4	3	4	3	3	2	3	3	3
2	52	2	2	4	1	2	2	2	4	4	4	4	4	4	3	5	3	3	4	4	3	4	5	4	1	1	1	1	1	1
4	38	4	1	4	1	3	2	3	3	3	3	3	5	4	4	4	4	4	3	3	3	4	3	4	3	3	3	3	3	3
1	38	1	2	3	1	2	3	3	3	3	3	3	4	4	3	4	4	3	3	4	4	3	4	3	3	3	3	3	3	3
1	35	4	1	4	1	3	3	3	3	4	4	4	3	3	3	3	3	3	3	3	3	3	3	3	3	4	4	3	4	3
1	40	4	1	1	1	3	3	2	2	2	2	2	4	3	3	3	4	3	4	3	3	3	3	4	2	2	2	2	2	2
1	29	4	1	4	1	4	4	4	3	3	3	3	4	5	5	4	4	4	4	4	4	4	4	4	3	3	3	3	3	3
4	35	1	2	2	1	4	4	4	3	3	3	3	2	2	2	4	4	4	2	4	4	4	4	4	4	4	4	4	4	4
2	26	1	1	4	1	4	4	4	3	4	3	2	5	4	4	5	5	4	4	4	5	4	4	5	3	3	3	4	4	3
2	37	2	2	4	1	4	4	4	2	2	2	2	4	3	3	4	3	2	4	4	3	4	4	3	4	4	4	4	4	4
4	40	1	1	4	1	3	3	3	4	4	4	4	4	4	4	4	4	4	4	4	4	4	4	4	3	3	3	3	3	3
1	27	4	1	2	1	4	4	4	3	2	3	2	4	4	4	4	4	4	4	4	4	4	4	4	3	4	2	2	3	3
2	24	1	2	2	1	2	2	2	2	2	2	2	4	4	4	4	4	4	4	4	4	4	4	4	3	3	3	3	3	3
2	28	4	1	4	1	3	3	3	4	3	4	4	4	4	3	4	4	4	4	4	4	4	4	4	3	3	3	3	3	3
2	38	4	1	4	1	3	3	3	2	2	2	4	3	1	3	2	3	2	3	2	3	3	3	1	3	2	2	3	3	2
1	39	1	2	4	1	5	5	5	2	2	3	2	4	4	3	3	4	4	4	4	3	4	4	4	3	3	3	3	3	3
2	32	1	1	1	1	3	3	3	2	2	3	2	2	2	2	2	2	3	2	2	2	2	3	2	2	2	3	2	3	3
2	24	4	1	1	1	5	5	5	5	5	5	5	4	4	4	3	3	3	2	2	2	3	3	3	5	5	2	4	5	5
2	39	1	1	4	1	5	5	5	5	4	4	4	4	4	4	3	3	3	3	3	3	3	3	3	4	4	4	4	4	4
2	44	1	1	4	1	4	4	4	3	3	3	3	5	5	5	3	3	3	3	3	3	3	3	3	3	3	3	3	3	3
2	48	1	1	4	1	1	1	1	2	2	2	2	2	2	2	3	3	3	3	3	3	3	3	3	2	2	2	2	2	2
1	52	1	1	1	1	3	3	3	1	1	1	1	2	2	2	1	1	1	5	5	5	5	5	5	1	1	1	1	1	1
2	38	4	1	4	1	5	5	5	5	5	5	5	4	4	4	3	3	3	2	2	2	3	3	3	5	5	2	4	5	5
4	38	4	3	2	2	4	4	4	3	3	3	3	5	5	5	3	3	3	3	3	3	3	3	3	3	3	3	3	3	3
4	35	3	3	2	2	1	1	1	2	2	2	2	2	2	2	3	3	3	3	3	3	3	3	3	2	2	2	2	2	2
2	40	4	2	4	1	3	3	3	1	1	1	1	2	2	2	1	1	1	5	5	5	5	5	5	1	1	1	1	1	1
2	29	4	2	4	1	5	5	5	5	4	4	4	4	4	4	3	3	3	3	3	3	3	3	3	4	4	4	4	4	4
1	35	4	3	1	1	4	4	4	3	3	3	3	5	5	5	3	3	3	3	3	3	3	3	3	3	3	3	3	3	3
2	26	3	1	4	1	1	1	1	2	2	2	2	2	2	2	3	3	3	3	3	3	3	3	3	2	2	2	2	2	2
2	31	1	3	3	1	3	3	3	1	1	1	1	2	2	2	1	1	1	5	5	5	5	5	5	1	1	1	1	1	1
4	21	1	2	2	1	5	5	5	5	5	5	5	4	4	4	3	3	3	2	2	2	3	3	3	5	5	2	4	5	5
2	31	1	1	1	1	5	5	5	5	4	4	4	4	4	4	3	3	3	3	3	3	3	3	3	4	4	4	4	4	4
1	39	4	1	4	1	4	4	4	3	3	3	3	5	5	5	3	3	3	3	3	3	3	3	3	3	3	3	3	3	3
2	28	1	1	4	1	1	1	1	2	2	2	2	2	2	2	3	3	3	3	3	3	3	3	3	2	2	2	2	2	2
4	24	4	1	4	1	5	5	5	5	5	5	5	4	4	4	3	3	3	2	2	2	3	3	3	5	5	2	4	5	5
2	24	1	1	4	1	4	4	4	3	3	3	3	5	5	5	3	3	3	3	3	3	3	3	3	3	3	3	3	3	3
2	27	2	1	4	1	3	3	3	1	1	1	1	2	2	2	1	1	1	5	5	5	5	5	5	1	1	1	1	1	1
1	29	4	1	2	1	5	5	5	5	4	4	4	4	4	4	3	3	3	3	3	3	3	3	3	4	4	4	4	4	4
2	31	4	1	4	1	4	4	4	3	3	3	3	5	5	5	3	3	3	3	3	3	3	3	3	3	3	3	3	3	3
1	25	2	1	4	1	3	3	3	1	1	1	1	2	2	2	1	1	1	5	5	5	5	5	5	1	1	1	1	1	1
1	40	4	2	2	2	5	5	5	5	5	5	5	4	4	4	3	3	3	2	2	2	3	3	3	5	5	2	4	5	5
2	39	4	1	1	1	5	5	5	5	4	4	4	4	4	4	3	3	3	3	3	3	3	3	3	4	4	4	4	4	4
2	44	4	1	4	1	4	4	4	3	3	3	3	5	5	5	3	3	3	3	3	3	3	3	3	3	3	3	3	3	3
1	48	2	1	2	1	1	1	1	2	2	2	2	2	2	2	3	3	3	3	3	3	3	3	3	2	2	2	2	2	2
2	52	4	1	4	1	3	3	3	1	1	1	1	2	2	2	1	1	1	5	5	5	5	5	5	1	1	1	1	1	1
2	38	4	1	3	1	5	5	5	5	5	5	5	4	4	4	3	3	3	2	2	2	3	3	3	5	5	2	4	5	5
1	38	4	2	2	2	5	5	5	5	4	4	4	4	4	4	3	3	3	3	3	3	3	3	3	4	4	4	4	4	4
2	35	2	2	4	1	4	4	4	3	3	3	3	5	5	5	3	3	3	3	3	3	3	3	3	3	3	3	3	3	3
1	40	1	3	2	1	1	1	1	2	2	2	2	2	2	2	3	3	3	3	3	3	3	3	3	2	2	2	2	2	2
3	29	4	2	2	2	3	3	3	1	1	1	1	2	2	2	1	1	1	5	5	5	5	5	5	1	1	1	1	1	1
1	35	1	1	1	1	5	5	5	5	5	5	5	4	4	4	3	3	3	2	2	2	3	3	3	5	5	2	4	5	5
3	26	4	3	2	1	5	5	5	5	4	4	4	4	4	4	3	3	3	3	3	3	3	3	3	4	4	4	4	4	4
2	21	4	2	3	1	4	4	4	3	3	3	3	5	5	5	3	3	3	3	3	3	3	3	3	3	3	3	3	3	3
1	38	4	1	4	1	3	3	3	1	1	1	1	2	2	2	1	1	1	5	5	5	5	5	5	1	1	1	1	1	1
4	28	4	1	4	1	5	5	5	5	5	5	5	4	4	4	3	3	3	2	2	2	3	3	3	5	5	2	4	5	5
1	29	4	3	1	1	5	5	5	5	4	4	4	4	4	4	3	3	3	3	3	3	3	3	3	4	4	4	4	4	4
1	40	1	2	3	2	1	1	1	2	2	2	2	2	2	2	3	3	3	3	3	3	3	3	3	4	4	4	4	4	4
2	24	4	2	4	2	3	3	3	1	1	1	1	2	2	2	1	1	1	5	5	5	5	5	5	4	4	4	4	4	4
1	40	4	4	1	3	5	5	5	5	5	5	5	4	4	4	3	3	3	2	2	2	3	3	3	4	4	4	4	4	4
2	40	1	2	4	1	5	5	5	5	4	4	4	4	4	4	3	3	3	3	3	3	3	3	3	4	4	4	4	4	4
4	26	1	1	3	2	4	4	4	3	3	3	3	5	5	5	3	3	3	3	3	3	3	3	3	3	3	3	3	3	3
1	39	1	3	1	1	1	1	1	2	2	2	2	2	2	2	3	3	3	3	3	3	3	3	3	2	2	2	2	2	2
4	44	4	1	4	1	4	4	4	3	3	3	3	5	5	5	3	3	3	3	3	3	3	3	3	3	3	3	3	3	3
4	48	4	1	4	1	1	1	1	2	2	2	2	2	2	2	3	3	3	3	3	3	3	3	3	2	2	2	2	2	2
2	52	2	2	4	1	3	3	3	1	1	1	1	2	2	2	1	1	1	5	5	5	5	5	5	1	1	1	1	1	1
4	38	4	2	4	1	5	5	5	5	4	4	4	4	4	4	3	3	3	3	3	3	3	3	3	4	4	4	4	4	4
1	38	1	2	2	1	4	4	4	3	3	3	3	5	5	5	3	3	3	3	3	3	3	3	3	3	3	3	3	3	3
4	35	4	1	3	1	1	1	1	2	2	2	2	2	2	2	3	3	3	3	3	3	3	3	3	2	2	2	2	2	2
1	40	4	2	4	1	3	3	3	1	1	1	1	2	2	2	1	1	1	5	5	5	5	5	5	1	1	1	1	1	1
2	29	4	3	4	1	5	5	5	5	5	5	5	4	4	4	3	3	3	2	2	2	3	3	3	5	5	2	4	5	5
2	35	4	3	4	1	5	5	5	5	4	4	4	4	4	4	3	3	3	3	3	3	3	3	3	4	4	4	4	4	4
1	26	4	2	4	1	1	1	1	2	2	2	2	2	2	2	3	3	3	3	3	3	3	3	3	2	2	2	2	2	2
1	37	4	2	4	1	5	5	5	5	5	5	5	4	4	4	3	3	3	2	2	2	3	3	3	5	5	2	4	5	5
2	20	4	3	4	1	5	5	5	5	4	4	4	4	4	4	3	3	3	3	3	3	3	3	3	4	4	4	4	4	4
2	18	4	3	4	1	4	4	4	3	3	3	3	5	5	5	3	3	3	3	3	3	3	3	3	3	3	3	3	3	3
1	18	4	2	4	1	1	1	1	2	2	2	2	2	2	2	3	3	3	3	3	3	3	3	3	2	2	2	2	2	2
1	18	4	2	4	1	3	3	3	1	1	1	1	2	2	2	1	1	1	5	5	5	5	5	5	1	1	1	1	1	1
1	39	4	2	4	1	5	5	5	5	5	5	5	4	4	4	3	3	3	2	2	2	3	3	3	5	5	2	4	5	5
1	44	4	2	4	1	5	5	5	5	4	4	4	4	4	4	3	3	3	3	3	3	3	3	3	4	4	4	4	4	4
2	48	4	2	4	1	1	1	1	1	1	1	1	1	1	1	1	1	1	1	1	1	1	1	1	1	1	1	1	1	1
1	52	4	2	3	1	1	1	1	1	1	1	1	1	1	1	1	1	1	1	1	1	1	1	1	1	1	1	1	1	1
2	38	4	2	4	1	4	4	4	2	3	5	3	1	1	1	3	3	3	2	2	2	3	3	3	5	2	1	1	2	3
1	38	4	2	4	1	1	1	1	2	4	5	5	4	4	4	4	4	4	5	5	5	4	4	4	4	4	4	4	4	4
2	35	4	2	4	1	2	2	2	3	3	5	2	1	1	1	1	1	1	4	4	4	1	1	1	3	2	5	2	3	1
1	40	4	2	4	1	4	4	4	1	4	2	5	4	4	4	1	1	1	5	5	5	4	4	4	1	5	5	5	5	4
2	29	4	3	4	1	5	5	5	3	4	2	2	3	3	3	4	4	4	3	3	3	3	3	3	4	4	2	3	2	4
2	35	4	1	4	1	2	2	2	4	4	4	2	5	5	5	4	4	4	2	2	2	3	3	3	4	4	5	4	5	2
1	26	4	3	4	1	2	2	2	5	2	4	3	1	1	1	3	3	3	5	5	5	4	4	4	5	4	2	2	1	3
1	37	4	3	4	1	2	2	2	3	1	3	5	1	1	1	3	3	3	4	4	4	5	5	5	3	1	3	1	5	5
1	90	4	2	4	1	3	3	3	1	2	1	3	1	1	1	2	2	2	2	2	2	2	2	2	2	2	2	1	1	2
1	18	4	3	4	1	1	1	1	2	1	3	3	1	1	1	3	3	3	1	1	1	3	3	3	2	3	2	2	1	3
1	19	4	3	4	1	4	4	4	1	2	2	1	1	1	1	1	1	1	1	1	1	2	2	2	1	2	2	1	1	3
1	18	4	3	4	1	3	3	3	5	5	5	5	5	5	5	5	5	5	4	4	4	5	5	5	3	5	4	3	5	5
2	22	4	2	4	1	2	2	2	3	3	3	3	2	2	2	3	3	3	3	3	3	3	3	3	4	4	5	4	4	4
1	20	4	2	4	1	2	2	2	2	1	4	4	4	4	4	4	4	4	4	4	4	2	2	2	3	5	3	2	2	1
4	23	4	3	3	1	4	4	4	3	3	4	5	4	4	4	5	5	5	3	3	3	5	5	5	5	4	4	4	3	3
1	39	4	3	4	1	2	2	2	2	3	3	5	1	1	1	1	1	1	1	1	1	1	1	1	5	3	2	3	4	5
2	44	4	2	4	1	3	3	3	2	2	2	2	3	3	3	3	3	3	2	2	2	3	3	3	4	4	4	4	4	4
1	48	4	2	4	1	1	1	1	3	3	3	3	4	4	4	5	5	5	3	3	3	3	3	3	1	1	1	1	1	1
2	52	1	2	4	1	3	3	3	3	2	2	3	3	3	3	3	3	3	2	2	2	4	4	4	2	2	2	2	3	3
2	38	4	2	4	1	2	2	2	2	2	2	2	3	3	3	3	3	3	3	3	3	3	3	3	3	3	3	3	3	3
1	38	1	1	2	1	4	4	4	3	3	3	3	3	3	3	3	3	3	3	3	3	3	3	3	4	2	3	2	3	4
1	35	4	1	4	1	1	1	1	4	4	4	4	5	5	5	4	4	4	5	5	5	5	5	5	3	3	2	3	3	3
2	40	3	1	2	1	4	4	4	4	4	4	2	2	2	2	2	2	2	2	2	2	4	4	4	4	4	4	4	2	3
1	29	1	1	4	1	5	5	5	1	2	1	3	4	4	4	4	4	4	5	5	5	3	3	3	4	4	4	4	2	2
1	35	4	3	4	1	1	1	1	2	2	3	4	5	5	5	3	3	3	3	3	3	4	4	4	4	4	4	4	2	1
1	26	4	1	4	1	4	4	4	3	3	3	3	5	5	5	5	5	5	5	5	5	5	5	5	3	3	3	3	3	3
2	37	4	1	4	1	5	5	5	5	5	5	5	4	4	4	4	4	4	4	4	4	4	4	4	4	4	4	4	4	4
2	40	3	1	1	1	3	3	3	3	2	3	3	3	3	3	3	3	3	3	3	3	3	3	3	4	4	4	4	4	4
2	35	4	1	4	2	3	3	3	5	5	5	5	4	4	4	3	3	3	3	3	3	4	4	4	3	3	3	3	3	3
1	39	4	1	4	1	3	3	3	3	3	3	3	1	1	1	1	1	1	1	1	1	1	1	1	2	2	2	2	2	2
1	42	4	1	4	1	2	2	2	2	2	2	2	5	5	5	2	2	2	1	1	1	1	1	1	3	3	3	3	3	3
2	32	2	1	4	1	3	3	3	1	2	1	2	3	3	3	3	3	3	3	3	3	3	3	3	3	5	1	3	2	4
1	38	4	1	4	1	4	4	4	4	4	2	1	4	4	4	5	5	5	2	2	2	5	5	5	3	2	3	3	1	5
1	38	4	3	4	1	2	2	2	4	5	3	2	4	4	4	2	2	2	3	3	3	5	5	5	1	2	2	3	3	4
2	37	4	1	4	1	5	5	5	1	2	3	4	2	2	2	5	5	5	2	2	2	2	2	2	3	3	2	2	5	1
2	33	4	2	4	1	5	5	5	3	3	3	3	3	3	3	2	2	2	2	2	2	1	1	1	3	3	3	3	3	3
2	37	1	1	4	1	3	3	3	3	2	4	3	3	3	3	3	3	3	3	3	3	3	3	3	4	3	2	2	3	1
1	41	3	1	4	1	1	1	1	2	3	1	2	4	4	4	2	2	2	1	1	1	4	4	4	5	3	4	3	4	1
1	54	1	1	4	1	1	1	1	3	3	3	3	1	1	1	3	3	3	2	2	2	3	3	3	3	3	3	3	3	3
1	23	4	3	4	1	3	3	3	2	3	2	3	3	3	3	3	3	3	3	3	3	3	3	3	4	3	2	1	3	2
2	44	3	1	4	1	4	4	4	3	3	3	3	3	3	3	1	1	1	4	4	4	4	4	4	2	2	2	2	2	2
1	40	4	1	4	1	5	5	5	2	2	2	2	1	1	1	1	1	1	1	1	1	1	1	1	3	3	3	3	3	3
1	39	1	1	4	1	4	4	4	5	5	5	5	1	1	1	4	4	4	4	4	4	1	1	1	4	4	4	4	4	4
1	40	3	1	4	1	3	3	3	4	4	4	4	3	3	3	3	3	3	3	3	3	3	3	3	2	3	4	3	3	3
2	35	4	1	4	1	5	5	5	2	2	2	2	3	3	3	4	4	4	3	3	3	3	3	3	4	4	4	4	4	4
2	36	4	1	4	1	5	5	5	3	3	3	3	4	4	4	4	4	4	4	4	4	4	4	4	1	1	1	1	1	1
4	36	1	1	4	1	4	4	4	3	3	3	3	1	1	1	1	1	1	1	1	1	2	2	2	2	2	2	2	2	2
2	34	2	1	4	1	3	3	3	4	4	4	4	4	4	4	4	4	4	4	4	4	4	4	4	4	4	4	4	4	4
4	38	4	1	4	1	4	4	4	2	2	2	2	3	3	3	3	3	3	3	3	3	3	3	3	3	3	3	3	3	3
2	26	3	2	2	1	3	3	3	2	2	2	2	2	2	2	2	2	2	2	2	2	2	2	2	4	4	4	4	4	4
2	24	4	1	4	1	1	1	1	2	2	2	2	4	4	4	4	4	4	4	4	4	4	4	4	3	3	3	3	3	3
4	30	4	2	4	1	4	4	4	2	2	2	2	1	1	1	1	1	1	1	1	1	1	1	1	3	3	2	2	2	3
2	23	4	1	4	1	4	4	4	2	2	2	2	3	3	3	3	3	3	3	3	3	3	3	3	5	4	4	4	4	4
2	24	4	1	4	1	3	3	3	4	2	3	3	5	5	5	5	5	5	5	5	5	5	5	5	2	4	4	4	4	4
4	19	4	1	3	1	3	3	3	2	2	2	2	2	2	2	2	2	2	2	2	2	2	2	2	2	4	4	4	4	4
1	36	4	1	4	1	4	4	4	3	3	3	3	5	5	5	5	5	5	5	5	5	5	5	5	2	2	2	2	2	2
2	18	4	1	4	1	5	5	5	3	3	3	3	1	1	1	1	1	1	1	1	1	1	1	1	2	2	2	2	2	2
4	19	4	1	4	1	4	4	4	5	5	5	5	4	4	4	4	4	4	4	4	4	4	4	4	5	5	5	5	5	5
2	26	4	1	4	1	5	5	5	2	2	2	2	4	4	4	4	4	4	4	4	4	4	4	4	1	1	1	1	1	1
1	39	4	1	4	1	4	4	4	2	1	3	1	3	3	3	3	3	3	4	4	4	4	4	4	4	3	2	2	4	2
2	24	4	1	4	1	3	3	3	4	4	4	4	1	1	1	2	2	2	3	3	3	5	5	5	2	2	2	2	2	2
4	30	4	1	4	1	4	4	4	3	3	3	3	2	2	2	2	2	2	2	2	2	4	4	4	2	3	3	3	3	3
1	29	4	1	4	1	3	3	3	2	2	2	2	2	2	2	2	2	2	5	5	5	4	4	4	4	4	4	4	4	4
1	23	4	3	3	1	4	4	4	5	5	5	4	5	5	5	3	3	3	3	3	3	3	3	3	4	5	4	4	4	5
2	20	4	1	4	1	2	2	2	1	1	1	1	3	3	3	1	1	1	4	4	4	4	4	4	4	4	4	4	4	4
2	19	4	1	4	1	5	5	5	4	3	3	4	3	3	3	4	4	4	5	5	5	4	4	4	1	1	4	3	2	2
4	36	4	1	4	1	2	2	2	3	3	3	2	4	4	4	4	4	4	2	2	2	4	4	4	3	3	3	3	3	3
2	19	4	1	4	1	3	3	3	3	3	3	3	4	4	4	4	4	4	4	4	4	4	4	4	5	5	5	5	5	5
1	35	4	1	4	1	4	4	4	4	4	4	4	3	3	3	4	4	4	3	3	3	3	3	3	5	5	5	5	5	5
2	27	4	2	1	1	4	4	4	4	2	2	4	3	3	3	2	2	2	4	4	4	3	3	3	3	3	4	4	2	4
1	26	4	1	2	1	4	4	4	4	2	2	2	4	4	4	2	2	2	4	4	4	3	3	3	5	5	5	5	5	5
1	27	4	3	3	1	4	4	4	4	4	4	5	5	5	5	4	4	4	2	2	2	1	1	1	3	2	1	3	4	3
1	33	3	2	2	1	1	1	1	4	4	3	3	3	3	3	3	3	3	3	3	3	4	4	4	3	4	3	2	2	4
2	41	1	2	4	1	2	2	2	2	3	3	5	2	2	2	3	3	3	3	3	3	5	5	5	3	4	2	5	2	3
3	32	4	2	4	1	1	1	1	4	1	3	5	5	5	5	2	2	2	2	2	2	4	4	4	5	2	3	4	3	1
2	23	4	3	3	1	3	3	3	2	3	3	4	3	3	3	1	1	1	3	3	3	5	5	5	5	2	4	3	1	4
4	30	4	1	4	1	2	2	2	4	4	4	4	2	2	2	4	4	4	2	2	2	2	2	2	2	2	2	2	2	2
2	35	4	1	4	1	3	3	3	3	3	3	3	2	2	2	2	2	2	2	2	2	2	2	2	2	2	2	2	2	2
4	29	4	1	4	1	4	4	4	2	2	2	2	2	2	2	2	2	2	2	2	2	2	2	2	3	3	3	3	3	3
2	24	4	2	4	1	4	5	4	4	4	4	4	4	3	3	4	4	4	3	3	4	3	3	3	3	3	3	3	3	3
2	40	1	2	4	1	4	4	5	3	3	3	3	4	4	3	3	4	4	3	3	3	4	3	4	3	3	3	3	3	3
2	22	4	1	4	1	4	4	4	4	4	4	4	3	4	4	3	3	3	3	4	3	3	3	4	4	4	4	4	4	4
2	24	4	2	2	1	4	5	4	4	4	4	4	5	4	4	4	4	4	4	4	4	4	4	4	4	4	4	4	4	4
1	42	4	1	4	1	4	4	5	3	3	3	3	4	3	3	4	4	4	4	4	4	4	4	3	3	3	3	3	3	3
2	26	1	1	4	1	2	2	2	2	2	2	2	3	3	3	3	2	2	2	2	4	2	3	3	3	2	2	2	2	3
1	40	4	1	4	1	1	1	1	3	1	3	2	3	1	3	3	3	4	4	3	4	3	3	3	1	1	1	1	1	1
4	30	4	1	4	1	3	3	3	2	2	2	2	2	3	2	3	3	3	2	2	2	3	2	4	4	4	4	4	4	4
2	26	4	2	4	1	3	3	3	3	3	3	3	2	4	2	2	4	4	2	2	3	2	2	4	4	4	4	4	2	2
2	19	4	1	4	1	2	2	2	2	2	2	2	3	3	3	3	3	2	2	2	3	2	3	4	4	4	4	4	3	3
1	36	4	1	4	1	1	1	1	4	4	4	4	5	5	5	5	5	5	5	5	5	5	5	5	3	3	3	3	3	3
2	19	4	1	4	1	2	2	2	3	3	3	3	3	3	3	3	3	3	3	3	3	3	3	3	3	3	3	3	3	3
1	40	4	1	4	1	2	2	2	3	3	3	3	3	3	3	3	3	3	3	3	3	3	3	3	3	3	3	3	3	3
4	39	4	1	4	1	1	1	1	2	5	4	1	2	4	4	4	3	4	5	3	1	1	2	3	4	4	2	3	1	5
2	44	4	1	3	1	4	4	4	1	1	1	1	2	1	4	1	3	4	4	1	1	2	4	2	2	2	2	2	2	2
1	48	4	1	4	1	2	2	2	1	1	1	1	4	4	4	4	4	4	4	4	4	4	4	4	3	3	3	3	3	3
2	52	4	1	2	1	2	2	2	2	2	2	2	2	1	2	2	2	1	2	2	2	2	2	2	2	2	2	2	2	2
4	38	4	1	4	1	1	1	1	2	2	2	2	3	3	3	3	3	3	3	3	3	3	3	3	2	2	2	2	2	2
1	38	4	1	4	1	3	3	3	1	1	1	1	2	2	3	3	3	2	3	2	3	3	3	2	3	3	3	3	3	3
1	35	4	1	2	1	3	2	2	2	2	2	2	2	2	2	2	2	2	2	2	2	2	2	2	3	3	3	3	3	3
1	40	4	2	3	1	3	3	3	3	3	3	3	2	2	2	2	2	2	2	2	2	2	2	2	2	2	2	2	2	2
2	29	4	1	4	1	3	3	3	2	2	2	2	2	2	2	2	2	2	2	2	2	2	2	2	3	3	3	3	3	3
1	35	4	1	4	1	2	2	2	2	2	2	2	3	3	3	3	3	2	3	2	3	3	3	3	3	3	3	3	3	3
1	26	4	1	2	1	3	2	2	3	3	3	3	4	4	3	3	1	3	4	4	3	2	4	3	2	2	2	2	2	2
1	37	4	1	2	1	3	2	2	2	2	2	2	2	2	4	2	4	2	2	3	1	3	3	1	2	2	2	2	2	2
4	28	4	2	3	1	2	3	3	3	3	3	3	5	5	5	5	5	5	5	5	5	5	5	5	2	2	2	2	2	2
1	36	4	1	3	1	3	3	2	2	2	2	2	3	3	3	3	3	3	3	3	3	3	3	3	3	3	3	3	3	3
2	28	4	1	2	1	3	3	3	1	1	1	1	1	1	1	1	1	1	1	1	1	1	1	1	1	1	1	1	1	1
2	30	4	2	2	1	2	3	3	2	2	2	2	2	3	2	1	3	1	3	2	2	2	2	1	3	3	3	3	3	3
1	28	4	4	1	1	3	2	3	3	2	2	3	2	3	2	3	1	4	2	3	3	3	2	3	3	3	2	2	3	3
2	39	4	1	4	1	3	3	2	1	1	1	1	2	1	2	3	3	3	2	3	2	4	3	1	2	2	2	2	2	2
2	44	1	3	3	2	4	4	4	2	4	2	3	4	4	4	3	3	3	3	3	3	3	3	3	3	3	3	3	4	3
2	48	4	2	3	1	4	4	4	4	4	4	4	4	4	4	3	3	3	4	4	4	4	4	4	4	3	4	3	3	4
4	52	4	3	3	1	4	4	4	3	3	2	4	4	4	4	2	2	2	3	3	3	3	3	3	3	3	2	3	3	3
2	38	1	3	3	1	3	3	3	3	3	3	4	4	4	4	3	3	3	3	3	3	5	5	5	3	4	3	3	3	2
1	38	4	3	3	2	4	4	4	2	2	2	1	2	2	2	2	2	2	2	2	2	3	3	3	3	3	2	2	3	3
4	35	4	3	3	1	2	2	2	2	2	3	1	2	2	2	3	3	3	3	3	3	3	3	3	2	4	2	5	3	3
1	40	4	1	3	1	3	3	3	2	3	3	2	3	3	3	2	2	2	5	5	5	2	2	2	3	2	3	3	2	3
2	29	3	2	3	2	5	5	5	3	2	4	3	2	2	2	2	2	2	2	2	2	5	5	5	4	3	4	2	3	3
2	35	4	2	1	1	3	3	3	3	4	3	4	5	5	5	4	4	4	5	5	5	2	2	2	3	4	3	3	4	4
4	26	4	3	3	1	3	3	2	3	3	3	2	2	2	2	2	2	2	3	3	3	2	2	2	3	3	4	4	4	4
2	28	1	3	3	1	3	3	3	3	3	3	4	4	4	4	3	3	3	3	3	3	5	5	5	3	4	3	3	3	2
1	28	4	3	3	2	4	4	4	2	2	2	1	2	2	2	2	2	2	2	2	2	3	3	3	3	3	2	2	3	3
4	24	4	3	3	1	2	2	2	2	2	3	1	2	2	2	3	3	3	3	3	3	3	3	3	2	4	2	5	3	3
1	23	4	3	2	2	3	3	3	2	3	2	3	2	2	2	2	2	2	2	2	2	4	4	4	3	3	2	2	3	2
4	20	4	2	2	1	2	2	2	2	2	1	3	4	4	4	2	2	2	3	3	3	4	4	4	2	3	2	2	3	3
1	22	4	1	3	1	3	3	3	2	3	3	2	3	3	3	2	2	2	5	5	5	2	2	2	4	4	4	4	4	4
2	21	4	2	1	1	3	3	3	3	4	3	4	5	5	5	4	4	4	5	5	5	2	2	2	4	4	4	4	4	4
4	39	4	1	4	1	3	3	3	2	2	2	2	4	4	4	4	4	4	4	4	4	4	4	4	4	4	4	4	4	4
2	44	4	2	3	1	4	4	4	4	4	4	4	4	4	4	3	3	3	4	4	4	4	4	4	4	3	4	3	3	4
2	48	1	3	3	1	3	3	3	3	3	3	4	4	4	4	3	3	3	3	3	3	5	5	5	3	4	3	3	3	2
1	52	4	3	3	2	4	4	4	2	2	2	1	2	2	2	2	2	2	2	2	2	3	3	3	3	3	2	2	3	3
4	38	4	3	3	1	2	2	2	2	2	3	1	2	2	2	3	3	3	3	3	3	3	3	3	2	4	2	5	3	3
1	38	4	3	2	2	3	3	3	2	3	2	3	2	2	2	2	2	2	2	2	2	4	4	4	3	3	2	2	3	2
2	35	3	1	3	1	2	2	2	2	4	3	3	3	3	3	3	3	3	1	1	1	2	2	2	2	3	2	2	3	3
2	40	3	2	3	2	5	5	5	3	2	4	3	2	2	2	2	2	2	2	2	2	5	5	5	4	3	4	2	3	3
2	29	4	2	1	1	3	3	3	3	4	3	4	5	5	5	4	4	4	5	5	5	2	2	2	3	4	3	3	4	4
4	35	4	3	3	1	3	3	2	3	3	3	2	2	2	2	2	2	2	3	3	3	2	2	2	3	3	4	4	4	4
2	26	1	3	3	1	3	3	3	3	3	3	4	4	4	4	3	3	3	3	3	3	5	5	5	3	4	3	3	3	2
4	37	4	3	3	1	2	2	2	2	2	3	1	2	2	2	3	3	3	3	3	3	3	3	3	2	4	2	5	3	3
1	23	4	3	2	2	3	3	3	2	3	2	3	2	2	2	2	2	2	2	2	2	4	4	4	3	3	2	2	3	2
4	20	4	2	2	1	2	2	2	2	2	1	3	4	4	4	2	2	2	3	3	3	4	4	4	2	3	2	2	3	3
2	24	3	1	3	1	2	2	2	2	4	3	3	3	3	3	3	3	3	1	1	1	2	2	2	2	3	2	2	3	3
1	22	4	1	3	1	3	3	3	2	3	3	2	3	3	3	2	2	2	5	5	5	2	2	2	3	2	3	3	2	3
2	36	3	2	3	2	5	5	5	3	2	4	3	2	2	2	2	2	2	2	2	2	5	5	5	4	3	4	2	3	3
1	22	4	1	1	1	3	3	3	4	2	2	2	3	3	3	3	3	3	3	3	3	5	5	5	3	2	2	4	4	3
2	39	4	2	1	1	3	3	3	3	4	3	4	5	5	5	4	4	4	5	5	5	2	2	2	3	4	3	3	4	4
4	44	4	1	4	1	3	3	3	2	2	2	2	4	4	4	4	4	4	4	4	4	4	4	4	2	2	2	2	2	2
2	48	1	3	3	2	4	4	4	2	4	2	3	4	4	4	3	3	3	3	3	3	3	3	3	3	3	3	3	4	3
2	52	4	2	3	1	4	4	4	4	4	4	4	4	4	4	3	3	3	4	4	4	4	4	4	4	3	4	3	3	4
4	38	4	3	3	1	4	4	4	3	3	2	4	4	4	4	2	2	2	3	3	3	3	3	3	3	3	2	3	3	3
4	38	4	3	3	1	2	2	2	2	2	3	1	2	2	2	3	3	3	3	3	3	3	3	3	2	4	2	5	3	3
1	35	4	3	2	2	3	3	3	2	3	2	3	2	2	2	2	2	2	2	2	2	4	4	4	3	3	2	2	3	2
4	40	4	2	2	1	2	2	2	2	2	1	3	4	4	4	2	2	2	3	3	3	4	4	4	2	3	2	2	3	3
2	29	3	1	3	1	2	2	2	2	4	3	3	3	3	3	3	3	3	1	1	1	2	2	2	2	3	2	2	3	3
1	35	4	1	3	1	3	3	3	2	3	3	2	3	3	3	2	2	2	5	5	5	2	2	2	3	2	3	3	2	3
2	26	3	2	3	2	5	5	5	3	2	4	3	2	2	2	2	2	2	2	2	2	5	5	5	4	3	4	2	3	3
1	22	4	1	1	1	3	3	3	4	2	2	2	3	3	3	3	3	3	3	3	3	5	5	5	3	2	2	4	4	3
4	28	4	3	3	1	3	3	2	3	3	3	2	2	2	2	2	2	2	3	3	3	2	2	2	3	3	4	4	4	4
2	28	1	3	3	1	3	3	3	3	3	3	4	4	4	4	3	3	3	3	3	3	5	5	5	3	4	3	3	3	2
4	24	4	3	3	1	2	2	2	2	2	3	1	2	2	2	3	3	3	3	3	3	3	3	3	2	4	2	5	3	3
1	23	4	3	2	2	3	3	3	2	3	2	3	2	2	2	2	2	2	2	2	2	4	4	4	3	3	2	2	3	2
2	24	3	1	3	1	2	2	2	2	4	3	3	3	3	3	3	3	3	1	1	1	2	2	2	2	3	2	2	3	3
1	22	4	1	1	1	3	3	3	4	2	2	2	3	3	3	3	3	3	3	3	3	5	5	5	3	2	2	4	4	3
4	18	4	1	4	1	3	3	3	2	2	2	2	4	4	4	4	4	4	4	4	4	4	4	4	2	2	2	2	2	2
2	19	4	2	3	1	4	4	4	4	4	4	4	4	4	4	3	3	3	4	4	4	4	4	4	4	3	4	3	3	4
2	28	1	3	3	1	3	3	3	3	3	3	4	4	4	4	3	3	3	3	3	3	5	5	5	3	4	3	3	3	2
1	28	4	3	3	2	4	4	4	2	2	2	1	2	2	2	2	2	2	2	2	2	3	3	3	3	3	2	2	3	3
4	24	4	3	3	1	2	2	2	2	2	3	1	2	2	2	3	3	3	3	3	3	3	3	3	2	4	2	5	3	3
2	24	3	1	3	1	2	2	2	2	4	3	3	3	3	3	3	3	3	1	1	1	2	2	2	2	3	2	2	3	3
1	22	4	1	3	1	3	3	3	2	3	3	2	3	3	3	2	2	2	5	5	5	2	2	2	3	2	3	3	2	3
2	36	3	2	3	2	5	5	5	3	2	4	3	2	2	2	2	2	2	2	2	2	5	5	5	4	3	4	2	3	3
1	22	4	1	1	1	3	3	3	4	2	2	2	3	3	3	3	3	3	3	3	3	5	5	5	3	2	2	4	4	3
2	21	4	2	1	1	3	3	3	3	4	3	4	5	5	5	4	4	4	5	5	5	2	2	2	3	4	3	3	4	4
4	28	4	3	3	1	3	3	2	3	3	3	2	2	2	2	2	2	2	3	3	3	2	2	2	3	3	4	4	4	4
2	28	1	3	3	1	3	3	3	3	3	3	4	4	4	4	3	3	3	3	3	3	5	5	5	3	4	3	3	3	2
1	28	4	3	3	2	4	4	4	2	2	2	1	2	2	2	2	2	2	2	2	2	3	3	3	3	3	2	2	3	3
4	39	4	3	3	1	2	2	2	2	2	3	1	2	2	2	3	3	3	3	3	3	3	3	3	2	4	2	5	3	3
1	44	4	3	2	2	3	3	3	2	3	2	3	2	2	2	2	2	2	2	2	2	4	4	4	3	3	2	2	3	2
4	48	4	2	2	1	2	2	2	2	2	1	3	4	4	4	2	2	2	3	3	3	4	4	4	2	3	2	2	3	3
1	52	4	1	3	1	3	3	3	2	3	3	2	3	3	3	2	2	2	5	5	5	2	2	2	3	2	3	3	2	3
2	38	3	2	3	2	5	5	5	3	2	4	3	2	2	2	2	2	2	2	2	2	5	5	5	4	3	4	2	3	3
1	38	4	1	1	1	3	3	3	4	2	2	2	3	3	3	3	3	3	3	3	3	5	5	5	3	2	2	4	4	3
2	35	3	3	3	1	5	5	3	1	1	1	5	3	3	3	3	3	3	3	3	3	3	3	3	4	4	4	4	4	5
4	40	4	1	4	1	3	3	3	2	2	2	2	4	4	4	4	4	4	4	4	4	4	4	4	2	2	4	4	2	2
2	29	1	3	3	2	4	4	4	2	4	2	3	4	4	4	3	3	3	3	3	3	3	3	3	3	3	4	4	4	3
2	35	4	2	1	1	3	3	3	3	4	3	4	5	5	5	4	4	4	5	5	5	2	2	2	3	4	3	3	4	4
4	20	4	2	2	1	2	2	2	2	2	1	3	4	4	4	2	2	2	3	3	3	4	4	4	2	3	2	2	3	3
2	24	3	1	3	1	2	2	2	2	4	3	3	3	3	3	3	3	3	1	1	1	2	2	2	2	3	2	2	3	3
1	22	4	1	1	1	3	3	3	4	2	2	2	3	3	3	3	3	3	3	3	3	5	5	5	3	2	2	4	4	3
2	21	4	2	1	1	3	3	3	3	4	3	4	5	5	5	4	4	4	5	5	5	2	2	2	3	4	3	3	4	4
2	28	1	3	3	1	3	3	3	3	3	3	4	4	4	4	3	3	3	3	3	3	5	5	5	3	4	3	3	3	2
1	28	4	3	3	2	4	4	4	2	2	2	1	2	2	2	2	2	2	2	2	2	3	3	3	3	3	2	2	3	3
4	24	4	3	3	1	2	2	2	2	2	3	1	2	2	2	3	3	3	3	3	3	3	3	3	2	4	2	5	3	3
4	20	4	2	2	1	2	2	2	2	2	1	3	4	4	4	2	2	2	3	3	3	4	4	4	2	3	2	2	3	3
1	22	4	1	1	1	3	3	3	4	2	2	2	3	3	3	3	3	3	3	3	3	5	5	5	3	2	2	4	4	3
4	28	4	3	3	1	3	3	2	3	3	3	2	2	2	2	2	2	2	3	3	3	2	2	2	3	3	4	4	4	4
2	28	1	3	3	1	3	3	3	3	3	3	4	4	4	4	3	3	3	3	3	3	5	5	5	3	4	3	3	3	2
4	24	4	3	3	1	2	2	2	2	2	3	1	2	2	2	3	3	3	3	3	3	3	3	3	2	4	2	5	3	3
1	23	4	3	2	2	3	3	3	2	3	2	3	2	2	2	2	2	2	2	2	2	4	4	4	3	3	2	2	3	2
4	39	4	2	2	1	2	2	2	2	2	1	3	4	4	4	2	2	2	3	3	3	4	4	4	2	3	2	2	3	3
2	44	3	1	3	1	2	2	2	2	4	3	3	3	3	3	3	3	3	1	1	1	2	2	2	2	3	2	2	3	3
2	48	4	2	1	1	3	3	3	3	4	3	4	5	5	5	4	4	4	5	5	5	2	2	2	3	4	3	3	4	4
4	52	4	3	3	1	3	3	2	3	3	3	2	2	2	2	2	2	2	3	3	3	2	2	2	3	3	4	4	4	4
4	38	4	3	3	1	2	2	2	2	2	3	1	2	2	2	3	3	3	3	3	3	3	3	3	2	4	2	5	3	3
1	38	4	3	2	2	3	3	3	2	3	2	3	2	2	2	2	2	2	2	2	2	4	4	4	3	3	2	2	3	2
4	35	4	2	2	1	2	2	2	2	2	1	3	4	4	4	2	2	2	3	3	3	4	4	4	2	3	2	2	3	3
4	40	4	3	3	1	2	2	2	2	2	3	1	2	2	2	3	3	3	3	3	3	3	3	3	2	4	2	5	3	3
2	29	2	1	1	1	4	4	4	2	3	1	3	4	4	4	4	4	4	3	3	3	3	3	3	4	5	4	1	3	2
1	35	4	1	3	1	3	3	3	2	3	3	2	3	3	3	2	2	2	5	5	5	2	2	2	3	2	3	3	2	3
4	26	2	2	2	1	3	3	3	4	3	3	3	3	3	3	5	5	5	5	5	5	3	3	3	4	3	3	4	4	3
2	32	2	1	1	1	4	4	4	2	3	1	3	4	4	4	4	4	4	3	3	3	3	3	3	4	5	4	1	3	2
4	28	4	3	3	1	3	3	2	3	3	3	2	2	2	2	2	2	2	3	3	3	2	2	2	3	3	4	4	4	4
1	26	4	1	2	1	4	4	4	4	2	2	2	4	4	4	2	2	2	4	4	4	3	3	3	5	5	5	5	5	5
1	22	4	1	4	1	4	4	4	4	4	5	5	4	4	4	5	5	5	5	5	5	3	3	3	4	3	4	4	3	3
1	27	4	3	3	1	4	4	4	4	4	4	5	5	5	5	4	4	4	2	2	2	1	1	1	3	2	1	3	4	3
1	22	4	1	4	1	4	4	4	4	4	5	5	4	4	4	5	5	5	5	5	5	3	3	3	4	3	4	4	3	3
4	21	4	1	4	1	2	2	2	4	5	4	4	3	3	3	3	3	3	5	5	5	4	4	4	3	3	4	5	4	4
1	36	1	2	3	1	3	3	3	3	3	3	3	4	4	3	4	4	3	3	4	4	3	4	3	3	3	3	3	3	3
1	28	4	1	4	1	3	3	3	3	4	4	4	3	3	3	3	3	3	3	3	3	3	3	3	3	4	4	3	4	3
1	30	4	3	2	1	4	4	4	2	1	2	3	5	5	5	5	5	5	5	5	5	5	5	5	3	3	4	4	3	3
1	28	4	1	1	1	2	3	3	2	2	2	2	4	3	3	3	4	3	4	3	3	3	3	4	2	2	2	2	2	2
4	30	4	4	2	2	3	2	3	2	3	3	3	3	2	3	2	2	3	3	3	3	2	2	3	4	4	4	2	2	2
1	28	4	1	4	1	3	3	2	3	4	4	4	3	3	3	3	3	3	3	3	3	3	3	3	4	4	4	3	4	3
